# Supplementary material for: Endophytic Fungal Consortia Enhance Basal Drought-Tolerance in Moringa oleifera by Upregulating the Antioxidant Enzyme (APX) through Heat Shock Factors
Source: Antioxidants (Basel). 2022 Aug 27;11(9):1669. doi: 10.3390/antiox11091669 (PMC9495891; doi:10.3390/antiox11091669)
Supplement: Supplementary file 1 [file antioxidants-11-01669-s001.zip]

Archive with 1 entries (1 files):
- antioxidants-1860315-supplementary.pdf
